# Supplementary material for: Temporal Dietary Patterns and Frailty in Korean Older Adults: Evening-Skewed and Morning–Evening Eating Patterns Associated with Frailty Risk
Source: Nutrients. 2026 Feb 22;18(4):701. doi: 10.3390/nu18040701 (PMC12943149; doi:10.3390/nu18040701)
Supplement: Supplementary file 1 [file nutrients-18-00701-s001.zip]

Archive with 1 entries (1 files):
- nutrients-4102417-supplementary.pdf
